# Supplementary material for: Phenotypic plasticity of life-history traits of a calanoid copepod in a tropical lake: Is the magnitude of thermal plasticity related to thermal variability?
Source: PLoS One. 2018 Apr 30;13(4):e0196496. doi: 10.1371/journal.pone.0196496 (PMC5927456; doi:10.1371/journal.pone.0196496)
Supplement: S1 Dataset — (XLSX) [file pone.0196496.s001.xlsx]

## Sheet: L garciai female size
	Length= Total length excluding furcal rami
	January 2008		February 2008		March 2008		April 2008		May 2008		June 2008		July 2008		August 2008		September 2008		October 2008		November 2008		December 2008		January 2009
	Length	Biomass	Length	Biomass	Length	Biomass	Length	Biomass	Length	Biomass	Length	Biomass	Length	Biomass	Length	Biomass	Length	Biomass	Length	Biomass	Length	Biomass	Length	Biomass	Length	Biomass
	µm	mg (wet)	µm	mg (wet)	µm	mg (wet)	µm	mg (wet)	µm	mg (wet)	µm	mg (wet)	µm	mg (wet)	µm	mg (wet)	µm	mg (wet)	µm	mg (wet)	µm	mg (wet)	µm	mg (wet)	µm	mg (wet)
1	987	74.8835	1014	79.7435	972	72.2586	969	71.74	1035	83.6446	996	76.4841	867	55.362	816	48.069	828	49.7322	831	50.1531	915	62.768	1035	83.6446	990	75.4149
2	969	71.74	975	72.7793	969	71.74	975	72.7793	960	70.1971	996	76.4841	861	54.4734	822	48.8966	843	51.8568	795	45.2358	1005	78.1041	1056	87.6524	1050	86.4964
3	996	76.4841	1026	81.9597	1035	83.6446	960	70.1971	936	66.1759	906	61.3389	900	60.3966	819	48.4818	864	54.9167	834	50.5759	936	66.1759	1011	79.1949	972	72.2586
4	1005	78.1041	1005	78.1041	990	75.4149	951	68.6733	1014	79.7435	852	53.1559	906	61.3389	822	48.8966	849	52.7208	864	54.9167	903	60.8667	1071	90.5809	1035	83.6446
5	1056	87.6524	1014	79.7435	975	72.7793	963	70.7093	996	76.4841	885	58.0771	861	54.4734	810	47.2495	831	50.1531	834	50.5759	903	60.8667	1047	85.9217	1017	80.2943
6	1050	86.4964	999	77.022	1029	82.5192	936	66.1759	930	65.1917	915	62.768	834	50.5759	819	48.4818	810	47.2495	858	54.0322	915	62.768	1014	79.7435	1011	79.1949
7	978	73.3021	1035	83.6446	999	77.022	972	72.2586	990	75.4149	993	75.9484	852	53.1559	825	49.3134	855	53.593	834	50.5759	894	59.4625	1077	91.7677	990	75.4149
8	1026	81.9597	1020	80.8473	1059	88.2337	942	67.1685	960	70.1971	873	56.2588	843	51.8568	819	48.4818	834	50.5759	828	49.7322	912	62.2895	1002	77.562	1026	81.9597
9	1005	78.1041	1008	78.6484	990	75.4149	936	66.1759	975	72.7793	891	58.9987	849	52.7208	813	47.6582	873	56.2588	852	53.1559	888	58.5368	1020	80.8473	1035	83.6446
10	981	73.8271	990	75.4149	948	68.1696	975	72.7793	957	69.687	960	70.1971	891	58.9987	825	49.3134	828	49.7322	831	50.1531	924	64.2159	1035	83.6446	1080	92.3644
11	1020	80.8473	1005	78.1041	1008	78.6484	984	74.3542	1011	79.1949	870	55.8093	843	51.8568	840	51.4278	810	47.2495	762	40.981	912	62.2895	1059	88.2337	984	74.3542
12	990	75.4149	1014	79.7435	960	70.1971	954	69.1791	972	72.2586	936	66.1759	903	60.8667	801	46.0353	867	55.362	870	55.8093	987	74.8835	1053	87.0733	1041	84.7788
13	963	70.7093	1023	81.4024	975	72.7793	1029	82.5192	1020	80.8473	840	51.4278	852	53.1559	810	47.2495	855	53.593	882	57.6194	936	66.1759	1002	77.562	1014	79.7435
14	990	75.4149	978	73.3021	960	70.1971	1035	83.6446	978	73.3021	885	58.0771	876	56.7103	819	48.4818	840	51.4278	852	53.1559	954	69.1791	1095	95.381	1068	89.9908
15	1023	81.4024	990	75.4149	1056	87.6524	1020	80.8473	930	65.1917	870	55.8093	879	57.1638	849	52.7208	789	44.4443	804	46.438	900	60.3966	1044	85.3492	1044	85.3492
16	975	72.7793	1029	82.5192	960	70.1971	990	75.4149	1035	83.6446	879	57.1638	819	48.4818	777	42.8853	810	47.2495	762	40.981	879	57.1638	1008	78.6484	1029	82.5192
17	993	75.9484	1032	83.0808	990	75.4149	975	72.7793	1011	79.1949	855	53.593	885	58.0771	804	46.438	828	49.7322	849	52.7208	978	73.3021	1041	84.7788	1041	84.7788
18	1005	78.1041	975	72.7793	1050	86.4964	969	71.74	876	56.7103	873	56.2588	849	52.7208	837	51.0008	861	54.4734	840	51.4278	960	70.1971	1080	92.3644	1092	94.7733
19	1050	86.4964	1002	77.562	1176	112.636	981	73.8271	975	72.7793	915	62.768	870	55.8093	822	48.8966	858	54.0322	885	58.0771	837	51.0008	1011	79.1949	1002	77.562
20	1065	89.4029	996	76.4841	990	75.4149			915	62.768	879	57.1638	852	53.1559	825	49.3134	819	48.4818	891	58.9987	954	69.1791	999	77.022	996	76.4841
21	1035	83.6446	1053	87.0733	1050	86.4964			963	70.7093	945	67.668	891	58.9987	828	49.7322	858	54.0322	822	48.8966	939	66.6711	1044	85.3492	1014	79.7435
22	1041	84.7788	975	72.7793	990	75.4149			1026	81.9597	951	68.6733	861	54.4734	828	49.7322	840	51.4278	840	51.4278	924	64.2159	1080	92.3644	1029	82.5192
23	975	72.7793	1008	78.6484	942	67.1685			1011	79.1949	858	54.0322	858	54.0322	813	47.6582	825	49.3134	810	47.2495	912	62.2895	1023	81.4024	1074	91.1732
24	1020	80.8473	1020	80.8473	990	75.4149			936	66.1759	876	56.7103	846	52.2878	876	56.7103	810	47.2495	891	58.9987	909	61.8132	966	71.2236	1044	85.3492
25	1023	81.4024	990	75.4149	951	68.6733			936	66.1759	990	75.4149	867	55.362	816	48.069	795	45.2358	843	51.8568	1020	80.8473	930	65.1917	996	76.4841
26	1035	83.6446	1005	78.1041	1011	79.1949			996	76.4841	858	54.0322	861	54.4734	828	49.7322	801	46.0353	864	54.9167	933	65.6827	1032	83.0808	1005	78.1041
27	1014	79.7435	1023	81.4024	936	66.1759			1011	79.1949	879	57.1638	810	47.2495	849	52.7208	834	50.5759	885	58.0771	915	62.768	1035	83.6446	966	71.2236
28	990	75.4149	1026	81.9597	960	70.1971			996	76.4841	921	63.7312	828	49.7322	780	43.2721	822	48.8966	819	48.4818	930	65.1917	1020	80.8473	945	67.668
29	981	73.8271	975	72.7793	945	67.668			936	66.1759	936	66.1759	846	52.2878	834	50.5759	825	49.3134	915	62.768	969	71.74	945	67.668	999	77.022
30	1041	84.7788	975	72.7793	981	73.8271			990	75.4149	894	59.4625	834	50.5759	852	53.1559	810	47.2495	840	51.4278	915	62.768	951	68.6733	960	70.1971
31	1005	78.1041	990	75.4149	993	75.9484			954	69.1791	873	56.2588	825	49.3134	831	50.1531	849	52.7208	828	49.7322	876	56.7103	1095	95.381	957	69.687
32	1005	78.1041	1011	79.1949	1056	87.6524			981	73.8271	894	59.4625	873	56.2588	816	48.069	864	54.9167	816	48.069	870	55.8093	1050	86.4964	1059	88.2337
33	1011	79.1949			987	74.8835			975	72.7793	909	61.8132	879	57.1638	810	47.2495	825	49.3134	816	48.069	963	70.7093	1104	97.2176	1005	78.1041
34	1035	83.6446			1002	77.562			990	75.4149	861	54.4734	864	54.9167	831	50.1531	846	52.2878	855	53.593	915	62.768	1083	92.9633	972	72.2586
35	1005	78.1041			999	77.022			954	69.1791	870	55.8093	855	53.593	819	48.4818	849	52.7208	870	55.8093	1011	79.1949	993	75.9484	960	70.1971
36	996	76.4841			1071	90.5809			936	66.1759	894	59.4625	849	52.7208	795	45.2358	804	46.438	876	56.7103	870	55.8093	996	76.4841	993	75.9484
37	993	75.9484			1044	85.3492			990	75.4149	948	68.1696	834	50.5759	819	48.4818	867	55.362	879	57.1638	885	58.0771	1005	78.1041	1032	83.0808
38	990	75.4149			1020	80.8473			1011	79.1949	825	49.3134	810	47.2495	819	48.4818	846	52.2878	804	46.438	921	63.7312	1095	95.381	1038	84.2106
39	1056	87.6524			957	69.687			966	71.2236	840	51.4278	834	50.5759	804	46.438	819	48.4818	822	48.8966	927	64.7028	936	66.1759	1050	86.4964
40	999	77.022			1098	95.991			1023	81.4024	855	53.593	882	57.6194	846	52.2878	855	53.593	876	56.7103	1008	78.6484	1029	82.5192	1041	84.7788
41	990	75.4149			1080	92.3644			951	68.6733	825	49.3134	840	51.4278	822	48.8966	852	53.1559	855	53.593	852	53.1559	1035	83.6446	1053	87.0733
42	990	75.4149			1005	78.1041			1014	79.7435	849	52.7208	885	58.0771	831	50.1531	795	45.2358	879	57.1638	864	54.9167	1050	86.4964	1023	81.4024
43	999	77.022			1050	86.4964			870	55.8093	876	56.7103	873	56.2588	819	48.4818	789	44.4443	834	50.5759	972	72.2586	1026	81.9597	1035	83.6446
44	996	76.4841			960	70.1971			981	73.8271	945	67.668	894	59.4625	828	49.7322	840	51.4278	855	53.593	915	62.768	1038	84.2106	1059	88.2337
45	1005	78.1041			975	72.7793			1017	80.2943	894	59.4625	849	52.7208	795	45.2358	819	48.4818	855	53.593	903	60.8667	1008	78.6484	1056	87.6524
46	960	70.1971			1005	78.1041			1032	83.0808	849	52.7208	915	62.768	822	48.8966	789	44.4443	834	50.5759	834	50.5759	936	66.1759	993	75.9484
47	1020	80.8473			1002	77.562			960	70.1971	891	58.9987	810	47.2495	777	42.8853	810	47.2495	849	52.7208	1014	79.7435	885	58.0771	1005	78.1041
48	990	75.4149			930	65.1917			1005	78.1041	939	66.6711	870	55.8093	828	49.7322	840	51.4278	840	51.4278	984	74.3542	930	65.1917	969	71.74
49	1002	77.562			960	70.1971			969	71.74	885	58.0771	909	61.8132	825	49.3134	795	45.2358	834	50.5759	1017	80.2943	1074	91.1732	1038	84.2106
50	984	74.3542			1005	78.1041			960	70.1971	855	53.593	858	54.0322	840	51.4278	831	50.1531	885	58.0771	900	60.3966	1125	101.581	1020	80.8473

## Sheet: L garciai Clutch traits
	Egg number = number of eggs in the egg sac
	Egg biomass = weight of a single egg, calculated from biovolume
	January 2008		February 2008		March 2008		April 2008		May 2008		June 2008		July 2008		August 2008		September 2008		October 2008		November 2008		December 2008		January 2009
	Egg	Egg biomass	Egg	Egg biomass	Egg	Egg biomass	Egg	Egg biomass	Egg	Egg biomass	Egg	Egg biomass	Egg	Egg biomass	Egg	Egg biomass	Egg	Egg biomass	Egg	Egg biomass	Egg	Egg biomass	Egg	Egg biomass	Egg	Egg biomass
Clutch #	number	mg (wet)	number	mg (wet)	number	mg (wet)	number	mg (wet)	number	mg (wet)	number	mg (wet)	number	mg (wet)	number	mg (wet)	number	mg (wet)	number	mg (wet)	number	mg (wet)	number	mg (wet)	number	mg (wet)
1	4	0.904779	4	2.35207	3	0.71609	3	1.37606	2	0.838603	4	0.838603	3	0.463247	5	0.310339	5	0.381704	8	0.354673	8	0.606131	7	0.775735	4	1.04739
2	3	0.904779	4	1.04739	2	1.28825	2	0.71609	1	0.904779	5	0.42116	2	0.461918	4	0.42116	6	0.381704	6	0.381704	9	0.463247	8	0.775735	1	0.918633
3	4	0.838603	2	1.20426	2	1.124	2	1.20426	2	1.28825	4	0.463247	4	0.34359	4	0.381704	6	0.381704	6	0.354673	8	0.463247	11	0.606131	2	0.445321
4	4	0.555647	2	1.20426	2	1.04739	2	1.04739	2	1.04739	4	0.71609	4	0.394427	5	0.381704	6	0.381704	7	0.344791	7	0.463247	10	0.71609	3	0.904779
5	4	0.904779	4	1.04739	2	0.974348	2	0.659584	1	1.20426	4	0.508047	3	0.508047	5	0.344791	6	0.381704	7	0.387924	8	0.381704	8	0.606131	2	0.463247
6	4	0.659584	6	0.904779	3	0.974348	2	1.56346	2	0.775735	4	0.775735	4	0.381704	4	0.463247	6	0.381704	6	0.42116	10	0.458044	8	0.659584	3	0.775735
7	4	0.775735	4	1.04739	3	1.04739	2	1.124	2	1.28825	4	0.775735	2	0.42116	6	0.42116	5	0.381704	7	0.463247	12	0.555647	7	0.775735	3	0.974348
8	3	1.04739	4	1.124	3	1.37606	2	1.20426	2	1.20426	4	0.606131	2	0.463247	5	0.381704	6	0.310339	6	0.42116	8	0.508047	11	0.606131	2	1.46776
9	6	1.28825	4	0.904779	2	1.46776	1	1.28825	2	0.904779	4	0.71609	4	0.381704	5	0.381704	6	0.30918	6	0.310339	8	0.606131	10	0.775735	4	0.974348
10	6	1.28825	4	0.904779	2	0.904779	2	1.04739	3	0.606131	4	0.606131	2	0.555647	4	0.42116	4	0.463247	6	0.310339	7	0.508047	8	0.775735	3	0.904779
11	2	0.71609	4	1.124	2	1.20426	2	0.974348	2	0.775735	3	0.659584	4	0.42116	5	0.381704	6	0.354673	4	0.319486	8	0.606131	12	0.470768	2	0.90311
12	4	0.838603	2	1.37606	4	1.124	2	1.124	2	0.71609	5	0.508047	4	0.508047	4	0.381704	6	0.434746	6	0.310339	11	0.538838	10	0.42116	2	0.832213
13	4	0.838603	4	1.124	4	0.974348	2	1.37606	2	0.606131	5	0.606131	2	0.381704	5	0.463247	6	0.381704	6	0.380459	9	0.458044	9	0.653703	2	0.838603
14	4	0.904779	3	1.28825	4	1.56346	2	1.28825	4	0.974348	4	0.606131	4	0.42116	6	0.381704	6	0.381704	5	0.555647	8	0.463247	8	0.71609	4	0.974348
15	2	0.904779	4	0.675403	4	1.04739	3	1.04739	2	0.775735	4	0.555647	3	0.42116	6	0.42116	6	0.36071	6	0.381704	7	0.508047	8	0.775735	2	1.30698
16	5	0.775735	2	0.723583	1	1.28825	3	0.904779	1	1.28825	4	0.508047	4	0.310339	5	0.381704	5	0.300415	6	0.381704	7	0.42116	9	0.71609	4	0.508047
17	2	0.838603	3	0.555647	2	0.904779	2	1.124	2	0.974348	3	0.555647	4	0.463247	6	0.42116	5	0.319486	6	0.344791	12	0.508047	10	0.606131	4	1.02188
18	4	0.904779	4	0.606131	4	1.37606	2	1.28825	1	1.04739	5	0.659584	2	0.445321	6	0.381704	6	0.37684	4	0.344791	6	0.506676	8	0.775735	2	0.508938
19	5	1.124	4	0.904779	2	1.37606	3	0.838603	4	0.838603	2	0.42116	4	0.381704	6	0.381704	5	0.381704	6	0.334485	6	0.463247	11	0.606131	4	0.751193
20	5	1.04739	1	0.838603	2	1.76715	2	1.20426	2	0.775735	4	0.659584	4	0.344791	4	0.463247	5	0.282743	7	0.37684	9	0.606131	8	0.659584	1	1.04739
21	5	0.659584	4	1.124	2	1.124	2	1.57453	2	0.974348	4	0.463247	4	0.463247	5	0.381704	6	0.354673	6	0.329792	7	0.71609	8	0.606131	3	0.588332
22	3	1.04739	4	0.904779	4	1.37606	2	1.28825	2	1.37606	3	0.555647	2	0.475574	6	0.381704	5	0.300415	6	0.42116	9	0.463247	7	0.692721	3	0.838603
23	5	0.71609	4	0.606131	3	0.904779	4	0.904779	2	0.974348	3	0.508047	2	0.432258	5	0.381704	4	0.42116	5	0.432597	11	0.508047	13	0.463247	4	0.670045
24	4	0.775735			3	1.124	4	0.816563	2	0.904779	4	0.71609	2	0.475574	5	0.42116	5	0.344791	5	0.394427	9	0.508047	7	0.71609	4	0.775735
25	3	0.659584			3	1.37606	2	1.08573	2	1.46776	4	1.04739	2	0.508047	6	0.381704	5	0.329792	7	0.394427	12	0.463247	6	0.606131	4	0.659584
26	4	0.775735			2	1.28825	4	0.714549	2	0.838603	4	0.659584	3	0.508047	5	0.42116	6	0.381704	6	0.419874	7	0.399007	10	0.606131	4	0.775735
27	3	0.71609			3	1.28825	1	1.13097	3	0.904779	4	0.555647	4	0.463247	6	0.344791	6	0.381704	6	0.329792	7	0.387924	12	0.606131	3	1.28825
28	5	0.775735			3	1.20426	2	1.20426	4	1.04739	4	0.606131	3	0.381704	6	0.463247	5	0.329792	6	0.521153	9	0.555647	9	0.71609	4	0.606131
29	5	0.71609			2	0.974348	2	0.924613	1	1.124	4	0.508047	4	0.42116	5	0.42116	6	0.319486	6	0.381704	9	0.659584	6	0.606131	3	0.924613
30	3	0.904779			2	1.46776	2	1.08573	3	1.04739	3	0.463247	2	0.606131	4	0.42116	5	0.381704	7	0.329792	9	0.606131	7	0.659584	2	1.66322
31	4	0.775735			2	1.124			3	0.775735	4	0.463247	4	0.381704	6	0.42116	6	0.282743	6	0.354673	4	0.606131	10	0.555647	3	0.769514
32	6	0.904779			3	1.46776			3	0.904779	5	0.71609	4	0.42116	6	0.381704	7	0.329792	8	0.381704	9	0.463247	6	0.775735	4	0.904779
33	4	0.606131			4	1.37606			2	0.659584	4	0.555647	3	0.606131	5	0.42116	6	0.344791	7	0.381704	9	0.508047	11	0.775735	4	0.71609
34	4	0.71609			2	1.76715			2	0.775735	4	0.463247	2	0.42116	5	0.42116	5	0.42116	6	0.458044	9	0.42116	10	0.555647	4	0.579058
35	4	0.775735			2	1.04739			2	0.606131	2	0.904779	3	0.381704	6	0.42116	4	0.344791	6	0.329792	11	0.502675	9	0.659584	3	0.974348
36	5	1.20426			2	0.904779			2	0.71609	3	0.606131	2	0.508047	5	0.381704	5	0.34359	7	0.448332	10	0.445321	11	0.775735	4	0.842801
37	5	0.606131			4	1.37606			2	0.659584	4	0.606131	3	0.838603	6	0.42116	6	0.332506	6	0.508047	8	0.463247	10	0.516261	2	0.659584
38	4	0.71609			4	1.66322			2	1.04739	4	0.606131	4	0.381704	6	0.381704	6	0.310339	9	0.381704	10	0.463247	9	0.838603	4	0.674343
39	4	0.974348			3	1.56346			2	0.974348	4	0.71609	4	0.344791	4	0.381704	4	0.381704	8	0.30918	9	0.463247	5	0.579058	3	0.904779
40	4	0.974348			4	1.28825			2	1.28825	4	0.775735	2	0.555647	4	0.344791	6	0.381704	8	0.555647	9	0.508047	8	0.904779	2	1.20242
41	2	0.904779			2	1.46776			2	1.28825	4	0.555647	3	0.508047	4	0.42116	6	0.42116	6	0.344791	8	0.555647	11	0.606131	4	1.04739
42	4	0.71609			3	1.46776			3	1.124	4	0.659584	2	0.508047	5	0.381704	6	0.381704	5	0.42116	9	0.508047	8	0.775735	2	0.904779
43	4	0.974348			3	1.124			2	1.28825	4	0.463247	3	0.463247	6	0.381704	5	0.381704	7	0.381704	10	0.555647	12	0.606131	4	0.63736
44	5	0.904779			2	1.56346			2	0.71609	5	0.838603	3	0.381704	4	0.381704	5	0.356681			9	0.508047	10	0.569629	4	0.904779
45	4	0.71609			2	1.20426			2	1.28825	4	0.659584	3	0.381704	6	0.381704	6	0.381704			8	0.606131	11	0.659584	4	0.904779
46	5	0.974348			4	1.04739			2	1.04739	3	0.606131	4	0.42116	6	0.42116	4	0.381704			8	0.508047	5	0.606131	4	0.659584
47	5	1.04739			4	0.71609			2	0.974348	4	0.555647	4	0.555647	5	0.381704	6	0.344791			11	0.606131	2	0.502675	2	1.04739
48	4	0.904779			3	1.124			2	0.974348	4	0.659584	3	0.42116	6	0.42116	6	0.381704			14	0.606131	5	0.659584	3	0.606131
49	4	0.904779			4	1.20426			1	0.606131	4	0.659584	3	0.381704	4	0.463247	6	0.381704			12	0.659584	7	0.904779	4	0.71609
50	4	0.659584			4	1.46776			2	0.904779	4	0.838603	4	0.508047	4	0.42116	6	0.381704			7	0.445321	9	0.775735	4	0.904779
51	5	0.904779			4	1.20426			2	0.42116	4	0.606131	2	0.392349	4	0.381704	4	0.381704			8	0.380459	6	0.432597	4	0.732871
52	4	0.775735			4	0.508047			2	0.775735	4	0.42116	4	0.508047	4	0.344791	5	0.394427			10	0.36071	8	0.606131	4	0.659584
53	3	0.838603			2	0.904779			2	1.28825	4	0.508047	4	0.508047	6	0.310339	5	0.381704			9	0.463247	8	0.775735	3	1.124
54	4	0.71609			4	0.555647			2	0.904779	4	0.838603	4	0.381704	5	0.381704	7	0.291579			12	0.463247	8	0.71609	3	1.08573
55	4	0.974348			3	0.508047			2	0.508047	4	0.974348	2	0.445321	6	0.278262	6	0.381704			10	0.606131	9	0.593535	5	1.2547
56	4	0.904779			4	1.124			2	0.659584	3	0.606131	3	0.463247	7	0.310339	5	0.381704			10	0.463247	4	0.71609	4	1.124
57	5	0.775735			3	1.20426			2	0.904779	6	0.775735	3	0.381704	6	0.381704	5	0.381704			9	0.463247	8	0.421174	4	0.606131
58	4	0.838603			4	1.37606			2	1.04739	2	0.555647	4	0.381704	5	0.344791	6	0.381704			9	0.508047	11	0.516261	4	0.675403
59	4	0.555647			2	0.904779			4	1.04739	4	0.555647	3	0.439906	5	0.278262	4	0.344791			6	0.508047	10	0.974348	4	0.692721
60	6	0.904779			3	1.04739			2	0.606131	3	0.508047	3	0.463247	5	0.248475	4	0.381704			6	0.445321	8	0.775735	2	0.989121
61	4	0.904779			2	1.04739			2	0.659584	4	0.508047	3	0.463247	6	0.344791	6	0.381704			10	0.508047	8	0.606131	4	0.659584
62	5	0.606131			2	1.04739			2	0.775735	4	0.555647	2	0.387924	4	0.310339	4	0.381704			11	0.463247	11	0.555647	4	0.775735
63	4	0.775735			4	1.04739			2	0.463247	3	0.659584	3	0.606131	6	0.344791	4	0.42116			8	0.555647	12	0.555647	3	0.555647
64	5	0.71609			2	1.28825			3	0.659584	4	0.659584	3	0.606131	6	0.344791	5	0.381704			11	0.463247	6	0.653703	4	0.508047
65	4	0.71609			3	1.124			2	0.974348	4	0.904779	2	0.606131	6	0.310339	5	0.344791			8	0.463247	10	0.606131	2	0.904779
66	4	0.838603			3	0.904779			2	0.71609	4	0.71609	3	0.381704	6	0.381704	6	0.381704			7	0.508047	10	0.604675	4	0.904779
67	4	0.974348			2	1.04739			2	0.71609	4	0.904779	4	0.463247	6	0.381704	6	0.381704			11	0.42116	9	0.606131	4	0.989121
68	4	0.606131			2	1.124			1	0.775735	3	0.974348	4	0.463247	6	0.381704	6	0.344791			9	0.63121	8	0.606131	4	0.946116
69	4	0.71609			2	0.974348			1	0.974348	5	0.463247	2	0.502675	4	0.344791	4	0.463247			8	0.555647	8	0.838603	4	1.04739
70	5	0.775735			2	1.04739			2	1.04739	2	0.71609	3	0.659584	5	0.294009	5	0.344791			10	0.470768	8	0.904779	4	0.851566
71	5	0.775735			2	1.37606			3	1.04739	4	0.555647	3	0.42116	6	0.278262	6	0.381704			11	0.508047	12	0.606131	4	0.904779
72	3	0.71609			3	1.20426			2	0.974348	2	0.659584	4	0.555647	6	0.381704	6	0.344791			7	0.419874	8	0.775735	4	0.606131
73	4	0.555647			4	0.508047			3	0.775735	4	0.606131	3	0.42116	6	0.42116	5	0.334485			8	0.404238	10	0.555647	4	0.557019
74	4	0.904779			3	0.974348			1	0.974348	6	0.659584	4	0.463247	6	0.344791	6	0.381704			11	0.463247	6	1.124	4	0.659584
75	4	0.904779			3	1.124			2	1.04739	4	0.42116	3	0.381704	4	0.310339	7	0.344791			8	0.606131	8	0.812859	3	0.793505
76	4	0.775735			2	1.04739			3	0.508047	2	0.42116	4	0.381704	4	0.381704	6	0.34359			11	0.463247	8	1.40276	2	0.659584
77	4	0.775735			2	1.04739			2	1.28825	4	0.71609	2	0.659584	6	0.310339	6	0.344791			15	0.508047	7	0.606131	4	0.521153
78	2	0.659584			4	1.124			2	0.71609	5	0.555647	2	0.580523	6	0.344791	5	0.291579			8	0.508047	5	0.463247	4	0.904779
79	3	1.04739			2	0.606131			1	1.04739	4	0.463247	2	0.44187	5	0.310339	4	0.381704			11	0.463247	6	0.659584	4	0.521153
80	5	0.606131			2	1.28825			4	0.555647	4	0.606131	2	0.606131	6	0.381704	5	0.381704			11	0.508047	11	0.775735	3	1.124
81	4	1.66322			2	0.606131			2	0.775735	2	0.974348	2	0.42116	6	0.310339	5	0.42116			11	0.659584	8	0.606131	2	0.606131
82	4	0.659584			3	1.04739			2	0.974348	3	0.659584	4	0.463247	6	0.381704	6	0.344791			9	0.329792	7	0.904779	3	0.659584
83	4	0.974348			2	1.76715			3	0.606131	2	0.838603	4	0.381704	6	0.381704	5	0.329792			8	0.508047	8	0.71609	4	0.904779
84	4	0.904779			2	1.28825			2	0.659584	3	0.555647	4	0.555647	5	0.381704	5	0.42116			10	0.538838	6	0.904779	3	0.904779
85	4	0.71609			2	1.37606			2	0.606131	2	0.508047	4	0.42116	5	0.344791	5	0.381704			12	0.555647	8	0.71609	2	0.904779
86	4	0.974348			3	0.838603			2	1.28825	3	0.659584	4	0.508047	7	0.381704	4	0.463247			16	0.432597	5	0.838603	2	1.28825
87	4	1.28825			2	1.37606			2	1.04739	3	0.555647	2	0.419874	4	0.42116	5	0.381704			9	0.555647	8	0.606131	4	0.606131
88	4	0.71609			4	1.76715			2	0.659584	2	0.71609	3	0.381704	6	0.381704	7	0.381704			10	0.606131	12	0.71609	4	0.87092
89	4	1.04739			2	1.124			2	0.974348	2	1.124	2	0.606131	5	0.310339	6	0.319486			9	0.585024	9	0.71609	4	0.816563
90	4	0.904779			2	1.04739			3	1.124	2	0.659584	4	0.381704	6	0.381704	6	0.37684			12	0.463247	11	0.659584	3	0.606131
91	4	0.838603			1	1.124			3	0.606131	3	0.659584	4	0.298874	6	0.381704	4	0.42116			9	0.381704	9	0.71609	2	0.974348
92	4	0.71609			3	0.775735			2	1.04739	2	0.42116	2	0.521153	5	0.381704	6	0.42116			8	0.344791	10	0.71609	2	0.904779
93	6	0.775735			2	1.37606			2	0.838603	2	0.659584	2	0.365757	6	0.42116	4	0.42116			10	0.42116	10	0.692721	2	1.124
94	5	0.904779			3	1.76715			2	0.904779	3	0.463247	2	0.448332	6	0.381704	6	0.381704			10	0.463247	10	0.696227	2	0.793505
95	4	0.838603			2	1.46776			2	1.04739	4	0.838603	4	0.71609	5	0.463247	5	0.42116			8	0.508047	8	0.904779	2	0.606131
96	4	0.775735			3	0.974348			2	1.04739	3	0.606131	4	0.463247	6	0.344791	4	0.381704			13	0.463247	8	0.904779	4	0.692721
97	5	0.775735			3	1.20426			2	0.508047	4	0.775735	4	0.463247	6	0.381704	5	0.381704					6	0.775735	3	1.124
98	4	0.904779			2	1.124			2	0.974348	2	0.508047	4	0.463247	4	0.381704	5	0.42116					8	0.775735	4	0.974348
99	6	0.71609			4	1.37606			2	0.904779	2	0.71609	3	0.555647	6	0.381704	5	0.381704					6	1.04739	2	0.775735
100	5	0.71609			3	1.20426			2	0.775735	3	1.04739	4	0.606131	6	0.344791	6	0.381704					7	0.71609	4	0.775735

## Sheet: L garciai Hatching
	January 2008		February 2008		March 2008		April 2008		May 2008		June 2008		July 2008		August 2008		September 2008		October 2008		November 2008		December 2008		January 2009
Clutch	Eggs	Hatched	Eggs	Hatched	Eggs	Hatched	Eggs	Hatched	Eggs	Hatched	Eggs	Hatched	Eggs	Hatched	Eggs	Hatched	Eggs	Hatched	Eggs	Hatched	Eggs	Hatched	Eggs	Hatched	Eggs	Hatched
1	4	4	6	5	2	0	2	1	3	3	2	2	4	4	6	6	5	4	8	6	7	7	8	8	4	4
2	4	3	6	5	2	1	2	1	2	1	1	1	3	3	5	4	5	5	6	6	6	6	10	10	2	2
3	4	4	5	5	4	4	2	2	2	2	2	2	4	4	7	7	6	5	6	6	8	8	8	8	2	0
4	6	6	4	4	2	1	2	2	2	2	3	3	4	4	4	4	5	5	7	7	8	8	9	9	3	3
5	4	2	6	6	3	3	2	2	2	2	4	3	4	3	5	4	5	5	7	7	9	9	6	6	2	0
6	5	5	6	6	2	0	2	2	2	2	2	2	4	4	5	5	4	4	6	6	11	11	10	10	2	2
7	4	4	8	7	4	4	2	2	2	2	3	3	2	2	6	6	6	6	7	7	8	7	8	8	4	4
8	4	4	8	8	2	2	3	3	2	1	4	4	3	3	6	6	6	6	6	5	9	9	8	7	3	3
9	4	4	6	6	4	1	2	2	2	2	3	3	4	4	4	4	5	5	6	6	10	10	8	8	4	4
10	4	4	6	6	4	4	2	2	2	2	3	3	4	3	5	5	5	5	6	5	8	6	7	7	3	3
11	4	4	6	4	4	2	2	2	2	2	1	0	4	4	5	5	5	5	4	4	8	7	10	10	4	4
12	4	4	6	6	5	3	2	2	2	2	2	0	2	2	5	4	5	5	6	6	7	7	8	8	4	4
13	6	6	5	5	4	3	2	2	3	3	3	3	3	3	4	4	6	6	6	6	8	18	10	10	4	2
14	4	4	6	6	3	3	2	2	4	4	2	2	4	4	7	7	4	4	5	5	6	6	7	7	2	2
15	4	3	8	8	4	4	2	1	2	2	2	2	4	3	4	4	6	6	6	5	6	6	10	10	4	4
16	6	6	4	4	4	1	1	1	2	2	4	4	4	4	6	6	6	6	6	6	9	9	10	10	4	4
17	4	4	7	7	3	0	2	2	4	4	4	4	4	4	6	6	6	6	6	6	6	6	10	9	4	4
18	4	4	8	8	2	0	2	2	1	0	2	2	3	3	5	5	6	6	4	4	8	8	7	7	2	2
19			5	5	3	3	2	2	2	0	2	1	4	4	6	6	6	6	6	6	9	8	11	10	2	2
20			7	5	4	3	2	2	3	3	2	2	2	2	6	6	5	5	7	7	9	9	11	11	3	3
21			6	6	4	4	2	2	2	1	2	2	3	3	5	5	5	5	6	6	10	9	7	7	4	4
22			7	7	4	2	2	1	2	2	1	0	3	3	5	4	5	5	6	5	8	8	11	9	3	3
23			8	8	3	3	2	2	2	2	2	2	4	4	4	4	6	6	6	6	8	8	10	10	3	3
24					2	0	2	2	2	2	2	2	2	2	6	6	5	4	6	6	6	6	8	8	2	1
25					2	2	2	2	2	2	4	4	4	4	5	5	5	5	6	6	8	8	9	9	3	3
26					2	0	2	2	2	1	4	4	4	4	6	6	5	5	6	6	9	8	7	7	2	1
27					4	4	2	1	2	2	2	2	4	4	6	6	4	4	7	7	9	9	8	8	2	2
28					2	0	2	2	3	3	4	4	3	3	6	6	5	5	7	7	8	8	9	9	4	4
29					4	4	3	2	2	2	1	1	4	4	6	6	6	6	8	8	9	9	8	9	4	4
30					3	3	2	2	3	3	3	3	2	2	6	6	5	5	7	7	8	5	8	8	4	3
31					3	3	2	2	2	2	3	3	4	4	6	6	5	5	8	4	7	7	8	7	2	2
32					4	0	2	2	2	2	2	2	2	2	6	6	5	5	5	4	5	5	10	8	4	4
33					2	2	2	2	2	2	2	2	5	5	6	5	5	5	7	7	12	7	12	11	4	4
34					2	1	1	1	2	2	2	2	4	4	7	7	6	6	6	6	10	7	8	8	4	4
35					2	2	2	0	2	1	3	3	2	2	6	6	6	5	6	6	7	5	8	8	3	3
36					3	1	2	2	2	2	3	0	4	4	5	5	4	4	6	6	7	7	8	8	3	3
37					2	1	2	2	4	4	2	2	3	3	5	5	4	4	6	5	9	6	7	7	2	2
38					4	4	2	0	2	2			4	4	6	6	5	5	6	6	13	9	11	11	2	2
39					4	4	2	1	2	2			2	2	6	6	4	4	8	8	7	6	5	5	2	2
40					3	3	2	2	2	2			2	2	7	7	6	6	6	5	8	8	9	9	4	4
41							2	2	2	2			2	2	7	6	6	6	6	4	10	10	12	12	4	4
42							2	2	2	2			3	3	4	4	5	5	7	7	11	11	9	9	4	4
43							2	1	2	2			2	2	4	4	5	5	7	7	11	9	7	7	3	2
44							3	0	2	2			4	4	4	4	4	4	8	8	13	13	8	7	3	3
45							2	1	2	2			4	4	4	4	6	4	6	4	10	10	6	6	5	5
46							3	3	3	2			2	2	5	5	6	6	7	7	12	12	4	4	3	3
47									2	1			4	4	7	7	6	6	5	5	6	6	8	8	3	3
48									2	2			4	4	5	5	6	6	6	6	11	11	10	10	4	4
49									2	2			4	4	5	5	4	4	8	8	13	13	9	9	4	4
50									2	2			4	4	5	5	6	6	8	8	8	6	6	6	4	4
51									2	2			2	2	5	5	6	6	6	6	12	12	7	6	4	4
52									2	2			4	4	6	3	6	6	7	7	14	12	7	7	3	3
53									2	0			2	2	5	5	6	6	9	9	10	10	7	7	3	3
54									2	2			2	2	4	5	6	6	7	6	8	8	8	7	2	2
55									2	2			4	4	6	6	6	6	7	7	13	13	8	7	4	4
56									2	2			2	1	5	5	6	6	7	7	10	10	8	8	3	3
57									2	2			4	4	4	4	6	6	6	6	12	12	8	8	2	2
58									2	2					6	6	6	6	9	9	11	9	9	9	4	4
59									2	2							4	4	6	6	10	10	8	8
60									2	2									7	3	12	12	6	6
61									2	2											12	12	6	6
62									2	2											8	6	8	8
63									3	3											10	10	6	6
64									2	2													8	5
65									2	2													6	6
66									2	2													4	4
67									2	1
68									2	2
69									2	1
70									1	0
71									2	2
72									2	2
73									2	2
74									2	2
75									2	1
76									2	2
77									2	2
78									2	2
79									2	2
80									1	0
81									2	2

## Sheet: Lake Alchichica Phytoplankton
		Phytoplankton biomass (mg/L)
	Month	Epilimnion	Metalimnion
2008	January	1.44793	1.28486
	February	0.794392	0.961902
	March	0.39856	0.0217861
	April	0.942655	1.27634
	May	0.623329	1.07243
	June	1.27108	0.343317
	July	1.62384	0.159718
	August	0.385979	2.02415
	September	0.233506	0.455525
	October	0.554731	1.10974
	November	0.921354	6.12591
	December	1.84919	1.34031
2009	January	0.327914	0.28978

## Sheet: Lake Alchichica Temp and DO
Date	Depth	Temperature	Dissolved oxygen		Depth	Depth (m)	Temperature	Dissolved oxygen		Date	Depth	Temperature	Dissolved oxygen		Date	Depth	Temperature	Dissolved oxygen		Date	Depth	Temperature	Dissolved oxygen		Date	Depth	Temperature	Dissolved oxygen		Date	Depth	Temperature	Dissolved oxygen		Date	Depth	Temperature	Dissolved oxygen		Date	Depth	Temperature	Dissolved oxygen		Date	Depth	Temperature	Dissolved oxygen
MMDDYYYY	(m)	(°C)	(mgO2L-1)		MMDDYYYY	(m)	(°C)	(mgO2L-1)		MMDDYYYY	(m)	(°C)	(mgO2L-1)		MMDDYYYY	(m)	(°C)	(mgO2L-1)		MMDDYYYY	(m)	(°C)	(mgO2L-1)		MMDDYYYY	(m)	(°C)	(mgO2L-1)		MMDDYYYY	(m)	(°C)	(mgO2L-1)		MMDDYYYY	(m)	(°C)	(mgO2L-1)		MMDDYYYY	(m)	(°C)	(mgO2L-1)		MMDDYYYY	(m)	(°C)	(mgO2L-1)
01/14/2008	0	15.5	5.72		02/18/2008	0	17.7	7.76		2008-10-03	0	16.12	7.25		2008-07-04	0	18.89	6.85		2008-06-05	0	18.99	6.8		2008-03-06	0	19.7	7.05		2008-01-07	0	18.979	#N/A		2008-06-08	0	18.5	6.54		09/22/2008	0.1	19.09	7.1		2008-09-10	0	18	6.86
	1	15.7	5.55			1	16.92	7.75			1	15.9	7.2			1	17.71	6.96			1	18.96	6.75			1	19.28	7.01			0.548	18.98	#N/A			1	18.6	6.58			1.1	19.09	7.1			2	18.1	6.83
	3	15	5.52			2	15.72	7.75			2	15.66	7.26			2	17.62	6.9			2	18.52	6.69			2	19.26	6.99			1.519	18.977	#N/A			2	18.6	6.58			2	19.04	7.07			3	18.1	6.8
	5	14.94	5.37			3	15.66	7.79			3	15.6	7.27			3	17.58	6.91			3	18.34	6.61			3	19.22	6.99			2.42	18.975	#N/A			3	18.6	6.57			3	18.94	7.01			4	18.1	6.75
	6	14.9	4.95			4	15.5	7.76			4	15.54	7.27			4	17.56	6.91			4	18.27	6.57			4	19.22	7.01			3.216	18.976	#N/A			4	18.6	6.57			4	18.85	7.02			5	18.1	6.69
	7	14.89	4.65			5	15.395	7.775			5	15.52	7.31			5	17.53	6.7			5	18.25	6.57			5	19.18	6.97			4.351	18.975	#N/A			5	18.6	6.57			5.1	18.81	7.02			6	18.1	6.6
	8	14.89	4.58			6	15.29	7.79			6	15.48	7.24			6	17.33	6.8			6	18.2	6.59			6	19.18	6.94			5.461	18.973	#N/A			6	18.6	6.42			6	18.79	7.04			7	18.1	6.58
	9	14.88	4.46			7	15.14	7.74			7	15.47	7.21			7	17.19	6.88			7	18.16	6.58			7	19.16	6.95			6.212	18.972	#N/A			7	18.5	6.5			7	18.79	7.04			8.5	18.1	6.57
	10	14.88	4.43			8	15.09	7.74			8	15.45	7.15			8	17.11	6.87			8	18.15	6.52			8	19.11	6.84			7.265	18.969	#N/A			8.5	18.5	6.36			8.1	18.78	7.03			9	18	6.56
	11	14.88	4.4			9	15.02	7.68			9	15.43	7.07			9	16.9	6.91			9	17.95	6.58			9	19.08	6.88			8.015	18.967	#N/A			10	18.5	6.36			9.1	18.77	7.04			10	18	6.53
	12	14.88	4.29			10	15.01	7.68			10	15.41	6.96			10	16.73	6.94			10	17.75	6.42			10	19.04	6.8			8.823	18.959	#N/A			11	18.5	6.35			10.1	18.76	7.04			11	18	6.5
	13	14.87	4.27			11	15.02	7.67			11	15.39	6.93			11	16.65	6.92			11	17.72	6.3			11	18.94	6.75			9.596	18.948	#N/A			12	18.5	6.35			11.1	18.74	7.02			12	17.9	6.44
	14	14.87	4.24			12	14.99	7.64			12	15.39	6.82			12	16.44	6.77			12	17.41	6.28			12	18.78	6.64			10.452	18.94	#N/A			13	18.5	6.34			12	18.74	7.01			13	17.9	6.38
	15	14.87	4.27			13	14.93	7.45			13	15.37	6.73			13	16.24	6.62			13	16.91	5.83			13	18.19	6.35			11.323	18.934	#N/A			14	18.4	6.34			13	18.73	6.99			15	17.9	6.3
	16	14.87	4.35			14	14.91	7.1			14	15.36	6.75			14	16.12	6.38			14	16.79	5.84			14	17.59	5.7			12.294	18.915	#N/A			15	18.3	6.34			14.1	18.73	6.98			16	17.9	6.25
	17	14.87	4.37			15	14.88	6.84			15	15.36	6.6			15	16	6.3			15	16.77	5.79			15	17.41	5.48			13.203	18.884	#N/A			16	18.3	6.21			15	18.7	6.94			17	17.8	6.18
	18	14.87	4.38			16	14.85	6.7			16	15.35	6.62			16	15.7	5.52			16	16.47	5.33			16	16.73	4.94			14.096	18.844	#N/A			17	18	5.8			16	18.69	6.92			18	17.8	6.15
	19	14.87	4.39			17	14.84	6.45			17	15.33	6.57			17	15.58	5.32			17	16.25	5.05			17	16.3	4.27			15.032	18.736	#N/A			18	17.9	5.56			17	18.59	6.84			19	17.8	6.1
	20	14.84	4.41			18	14.84	6.4			18	15.3	6.61			18	15.52	5.21			18	16.03	4.73			18	16.02	4.13			16.084	18.402	#N/A			19	17.5	4.67			18.1	18.44	6.61			20	17.8	6.06
	21	14.86	4.43			19	14.83	6.36			19	15.3	6.36			19	15.48	5.04			19	15.84	4.23			19	15.84	3.62			17.094	17.862	#N/A			20	17.3	4.23			19.1	18.12	5.83			22	17.7	5.49
	22	14.86	4.41			20	14.82	6.23			20	15.27	6.36			20	15.45	4.86			20	15.69	4.08			20	15.75	3.43			18.209	17.331	#N/A			21	17	3.36			20	17.23	3.9			23	17.5	4.57
	23	14.86	4.4			21	14.82	6.12			21	15.19	5.92			21	15.38	4.61			21	15.55	3.72			21	15.53	2.83			19.238	16.885	#N/A			22	16.5	2.37			21	16.96	3.2			24	17.2	3.58
	24	14.86	4.37			22	14.81	5.97			22	15.09	5.66			22	15.33	4.49			22	15.44	3.42			22	15.47	2.6			20.29	16.568	#N/A			23	16.2	1.67			22	16.61	2.34			25	16.8	2.37
	25	14.87	4.34			23	14.81	5.91			23	15.04	5.34			23	15.3	4.48			23	15.34	3.02			23	15.43	2.47			21.339	16.322	#N/A			24	15.9	0.95			23	16.2	1.35			26	16.2	1.4
	26	14.86	4.35			24	14.81	5.84			24	15.01	5.18			24	15.18	4.02			24	15.28	2.9			24	15.38	2.31			22.474	16.139	#N/A			25	15.8	0.7			24.1	15.98	0.85			27	16	0.66
	27	14.86	4.28			25	14.8	5.89			25	14.97	5.05			25	15.12	3.76			25	15.23	2.75			25	15.32	2.16			23.604	16.002	#N/A			26	15.7	0.6			25	15.76	0.23			28	15.7	0.6
	28	14.86	4.31			26	14.79	5.87			26	14.95	4.85			26	15.11	3.62			26	15.2	2.63			26	15.27	1.86			24.68	15.882	#N/A			27	15.6	0.45			26	15.57	0.12			29	15.6	0.6
	29	14.86	4.26			27	14.79	5.73			27	14.92	4.55			27	15.06	3.56			27	15.12	2.3			27	15.23	1.69			25.817	15.76	#N/A			30	15.7	0.43			27.1	15.45	0.09			30	15.5	0.44
	30	14.86	4.22			28	14.79	5.79			28	14.9	4.44			28	15.02	3.45			28	15.11	2.11			28	15.19	1.52			26.991	15.662	#N/A			40	15.3	0			28.1	15.34	0.07			31	15.5	0.44
	31	14.86	4.25			29	14.78	5.59			29	14.87	4.32			29	14.99	3.35			29	15.08	2.08			29	15.17	1.43			28.138	15.587	#N/A								29.1	15.27	0.07			33	15.4	0.44
	32	14.86	4.24			30	14.78	5.53			30	14.85	4.3			30	14.95	3			30	15.05	2.11			30	15.13	1.3			29.31	15.534	#N/A								30.1	15.18	0.04			35	15.4	0.34
	33	14.86	4.23			31	14.78	5.47			31	14.85	4.29			31	14.96	2.94			31	15.06	2.26			31	15.09	1.3			30.526	15.489	#N/A								31	15.14	0.03			40	15.2	0
	34	14.86	4.22			32	14.78	5.42			32	14.84	4.11			32	14.94	2.72			32	15.02	2.1			32	15.05	1.02			31.722	15.455	#N/A								32.1	15.11	0.03
	35	14.86	4.23			33	14.78	5.37			33	14.84	4.24			33	14.92	2.7			33	15.01	1.91			33	15.01	0.82			32.866	15.425	#N/A								33.1	15.07	0.03
	36	14.86	4.24			34	14.77	5.05			34	14.84	4.37			34	14.91	2.99			34	14.97	1.72			34	15	0.95			34.044	15.396	#N/A								34.1	15.05	0.03
	37	14.86	4.19			35	14.76	5.02			35	14.83	4.44			35	14.88	2.72			35	14.95	1.78			35	14.99	0.98			35.236	15.364	#N/A								35.1	15.02	0.03
	38	14.86	4.15			36	14.76	4.95			36	14.82	4.47			36	14.86	2.38			36	14.9	1.41			36	14.97	0.96			36.316	15.34	#N/A								40.1	14.94	0.03
	39	14.86	4.2			37	14.75	4.9			37	14.82	4.52			37	14.84	2.38			37	14.89	1.34			37	14.95	0.78			37.379	15.322	#N/A								45.1	14.89	0.03
	40	14.86	4.2			38	14.75	4.87			38	14.81	4.45			38	14.83	2.24			38	14.89	1.24			38	14.92	0.45			38.626	15.305	#N/A								50.1	14.85	0.03
	41	14.86	4.17			39	14.75	4.83			39	14.8	4.25			39	14.81	2.17			39	14.89	1.15			39	14.9	0.43			39.874	15.287	#N/A								55.1	14.83	0.03
	42	14.85	4.2			40	14.75	4.81			40	14.79	4.17			40	14.81	2.11			40	14.87	1.26			40	14.88	0.3			41.112	15.27	#N/A								60.1	14.81	0.03
	43	14.85	4.21			41	14.75	4.8			41	14.79	4.18			41	14.81	2.07			41	14.87	1.31			41	14.87	0.29			42.336	15.258	#N/A								61.1	14.81	0.03
	44	14.85	4.26			42	14.74	4.81			42	14.8	4.09			42	14.8	1.94			42	14.86	1.36			42	14.87	0.21			43.443	15.246	#N/A								62.1	14.81	0.03
	45	14.85	4.37			43	14.74	4.73			43	14.79	4.06			43	14.8	1.9			43	14.85	1.42			43	14.66	0.42			44.667	15.236	#N/A								62.3	14.81	0.03
	46	14.85	4.36			44	14.74	4.73			44	14.79	4.02			44	14.79	1.87			44	14.84	1.05			44	14.85	0.33			45.86	15.228	#N/A
	47	14.85	4.4			45	14.74	4.67			45	14.78	3.86			45	14.79	1.54			45	14.84	1.25			45	14.85	0.19			46.913	15.221	#N/A
	48	14.85	4.42			46	14.74	4.64			46	14.78	3.85			46	14.78	1.33			46	14.83	1.12			46	14.84	0			47.631	15.214	#N/A
	49	14.85	4.34			47	14.74	4.49			47	14.78	3.7			47	14.79	1.73			47	14.82	1.37			47	14.83	0			48.388	15.207	#N/A
	50	14.85	4.36			48	14.74	4.42			48	14.77	3.19			48	14.79	1.35			48	14.82	1.16			48	14.83	0			49.296	15.204	#N/A
	51	14.85	4.42			49	14.74	4.48			49	14.77	3.03			49	14.79	1.3			49	14.89	0.83			49	14.83	0			50.259	15.197	#N/A
	52	14.85	4.43			50	14.74	4.4			50	14.77	2.83			50	14.78	1.15			50	14.81	0.73			50	14.83	0			51.299	15.194	#N/A
	53	14.85	4.42			51	14.73	4.35			51	14.77	3.15			51	14.78	1.04			51	14.81	0.74			55	14.81	0			52.289	15.188	#N/A
	54	14.85	4.45			52	14.73	4.34			52	14.77	3.08			52	14.78	1.54			52	14.81	0.44			60	14.8	0			53.279	15.182	#N/A
	55	14.84	4.47			53	14.73	4.28			53	14.77	2.96			53	14.78	1.6			53	14.8	0.2			61	14.8	0			54.181	15.177	#N/A
	56	14.85	4.51			54	14.73	4.24			54	14.77	2.88			54	14.78	0.94			54	14.8	0.02			62	14.8	0			55.137	15.174	#N/A
	57	14.84	4.56			55	14.73	4.06			55	14.76	3.01			55	14.78	0.26			55	14.8	0								56.198	15.17	#N/A
	58	14.84	4.56			56	14.73	4			56	14.76	3.01			56	14.78	0.14			60	14.79	0								57.258	15.168	#N/A
	59	14.84	4.72			57	14.73	3.98			57	14.76	2.7			57	14.78	0.02			61	14.79	0								58.318	15.165	#N/A
	60	14.84	4.58			58	14.73	3.95			58	14.75	2.49			58	14.77	0			61.8	14.79	0								59.313	15.161	#N/A
	61	14.83	4.63			59	14.73	3.79			59	14.76	1.95			59	14.77	0													59.708	15.161	#N/A
	62	14.82	4.61			60	14.73	3.48			60	14.75	1.82			60	14.77	0
	62.3	14.83	4.49			61	14.73	3.32			61	14.76	1.81			61	14.77	0
						62.3	14.73	1.8			62	14.76	0.39			62	14.77	0
											62.2	14.76	0.32
[truncated: 12 more columns]
